# Supplementary material for: Simultaneous Determination of Bisphenol A and Its Analogues in Food Matrixes: Cumulative Exposure Assessment Following New Regulatory Restrictions—A Systematic Review
Source: Foods. 2026 Mar 21;15(6):1104. doi: 10.3390/foods15061104 (PMC13025183; doi:10.3390/foods15061104)
Supplement: Supplementary file 1 [file foods-15-01104-s001.zip]

Archive with 2 entries (2 files):
- foods-4157738-Table S1.pdf
- foods-4157738-Table S2.pdf
